# Supplementary material for: Opsin evolution and expression in Arthropod compound Eyes and Ocelli: Insights from the cricket Gryllus bimaculatus
Source: BMC Evol Biol. 2012 Aug 30;12:163. doi: 10.1186/1471-2148-12-163 (PMC3502269; doi:10.1186/1471-2148-12-163)
Supplement: Additional file 3 — FASTA file containing the amino acid sequences of all opsins included in our phylogenetic analyses. [file 1471-2148-12-163-S3.txt]

>Vanessa_cardui_VanG
MAITSLDPGAAALQAWGGQMAAFGSNETVVDKVLPDMLHLVDPHWYQFPPMNPLWHGLLGFVIGILGFISITGNGMVIYIFTTTKSLKTPSNILVVNLAFSDFLMMCVMSPPMVVNCYTETWVFGPLACQLYACAGSLFGCASIWTMTMIAFDRYNVIVKGIAAKPLTINGAMLRVLGIWVFSLAWTVAPLFGWGRYVPEGNMTACGTDYLDKSWFNRSYILIYSIFCYFSPLFLIIYSYFFIVQAVAAHEKAMREQAKKMNVASLRSSDAANTSAECKLAKVALMTISLWFMAWTPYLVINYAGIFETATITPLATIWGSVFAKANAVYNPIVYGISHPKYRAALYARFPALACQPSPEDNASVASAATATEEKPSA
>Vanessa_cardui_VanB
MATNYTDDIGPVAYPLKMVTQEVVEHMLGWNIPEDHQDLVHEHWRNFPAVSKYWHYGLAFIYTILMLASVSGNGIVIWIFSTSKSLRSASNMFVINLAVFDLMMMLEMPMLVVNSFYQRLLGYQLGCDIYAVLGSLSGIGGAMTNAIIAFDRYKTISSPLDGRLNRVQASLLILFSWLWALPFTFLPAFRVWGRYVPEGFLTTCSFDYMTDDQDTKIFVMCIFVWSYVIPMTFICCFYSKLFGAVRLHERMLKEQAKKMNVKSLAANKEDSGKSIEIRIAKVAFTIFFLFLYSWTPYAFVTMTGAFGDRGLLTPVATMVPAVCAKIVSCIDPWVYAINHPRYRAELQKRLPWMGVREADPDSVSSASGATAQTQNPTAEA
>Vanessa_cardui_VanUV
MIPVLNMDNKTENYNIYGAYFAPLRSSDGIKMLVDGLEGEDLAAVPEHWFSYAAPPASAHTALALLYCFFTAAALIGNGLVVFIFATTKSLRTSSNLLILNLAIFDFIMMAKAPLFIYNSAMRGFATGALGCQIFAVMGSYSGIGAGMTNACIAYDRHSTITRPLDGRLSRGKALLMIALVWIYATPWSLMPLFKVWGRFVPEGYLTSCTFDYLSNTFDTKLFVACIFVCSYVFPMSFIIYFYSGIVKQVFAHEAALREQAKKMNVESLRSNQNASAESAEIRIAKAALTVCFLFVASWTPYGVMSLIGAFGDQQLLTPGVTMIPAVTCKLVACIDPWVYAISHPKYRQELQRRMPWLQINEPDDNASTGTNNTANSSAPATA
>Drosophila_melanogaster_Rh1
MESFAVAAAQLGPHFAPLSNGSVVDKVTPDMAHLISPYWNQFPAMDPIWAKILTAYMIMIGMISWCGNGVVIYIFATTKSLRTPANLLVINLAISDFGIMITNTPMMGINLYFETWVLGPMMCDIYAGLGSAFGCSSIWSMCMISLDRYQVIVKGMAGRPMTIPLALGKIAYIWFMSSIWCLAPAFGWSRYVPEGNLTSCGIDYLERDWNPRSYLIFYSIFVYYIPLFLICYSYWFIIAAVSAHEKAMREQAKKMNVKSLRSSEDAEKSAEGKLAKVALVTITLWFMAWTPYLVINCMGLFKFEGLTPLNTIWGACFAKSAACYNPIVYGISHPKYRLALKEKCPCCVFGKVDDGKSSDAQSQATASEAESKA
>Drosophila_melanogaster_Rh2
MERSHLPETPFDLAHSGPRFQAQSSGNGSVLDNVLPDMAHLVNPYWSRFAPMDPMMSKILGLFTLAIMIISCCGNGVVVYIFGGTKSLRTPANLLVLNLAFSDFCMMASQSPVMIINFYYETWVLGPLWCDIYAGCGSLFGCVSIWSMCMIAFDRYNVIVKGINGTPMTIKTSIMKILFIWMMAVFWTVMPLIGWSAYVPEGNLTACSIDYMTRMWNPRSYLITYSLFVYYTPLFLICYSYWFIIAAVAAHEKAMREQAKKMNVKSLRSSEDCDKSAEGKLAKVALTTISLWFMAWTPYLVICYFGLFKIDGLTPLTTIWGATFAKTSAVYNPIVYGISHPKYRIVLKEKCPMCVFGNTDEPKPDAPASDTETTSEADSKA
>Drosophila_melanogaster_Rh3
MESGNVSSSLFGNVSTALRPEARLSAETRLLGWNVPPEELRHIPEHWLTYPEPPESMNYLLGTLYIFFTLMSMLGNGLVIWVFSAAKSLRTPSNILVINLAFCDFMMMVKTPIFIYNSFHQGYALGHLGCQIFGIIGSYTGIAAGATNAFIAYDRFNVITRPMEGKMTHGKAIAMIIFIYMYATPWVVACYTETWGRFVPEGYLTSCTFDYLTDNFDTRLFVACIFFFSFVCPTTMITYYYSQIVGHVFSHEKALRDQAKKMNVESLRSNVDKNKETAEIRIAKAAITICFLFFCSWTPYGVMSLIGAFGDKTLLTPGATMIPACACKMVACIDPFVYAISHPRYRMELQKRCPWLALNEKAPESSAVASTSTTQEPQQTTAA
>Drosophila_melanogaster_Rh4
MEPLCNASEPPLRPEARSSGNGDLQFLGWNVPPDQIQYIPEHWLTQLEPPASMHYMLGVFYIFLFCASTVGNGMVIWIFSTSKSLRTPSNMFVLNLAVFDLIMCLKAPIFIYNSFHRGFALGNTWCQIFASIGSYSGIGAGMTNAAIGYDRYNVITKPMNRNMTFTKAVIMNIIIWLYCTPWVVLPLTQFWDRFVPEGYLTSCSFDYLSDNFDTRLFVGTIFFFSFVCPTLMILYYYSQIVGHVFSHEKALREQAKKMNVESLRSNVDKSKETAEIRIAKAAITICFLFFVSWTPYGVMSLIGAFGDKSLLTPGATMIPACTCKLVACIDPFVYAISHPRYRLELQKRCPWLGVNEKSGEISSAQSTTTQEQQQTTAA
>Drosophila_melanogaster_Rh5
MHINGPSGPQAYVNDSLGDGSVFPMGHGYPAEYQHMVHAHWRGFREAPIYYHAGFYIAFIVLMLSSIFGNGLVIWIFSTSKSLRTPSNLLILNLAIFDLFMCTNMPHYLINATVGYIVGGDLGCDIYALNGGISGMGASITNAFIAFDRYKTISNPIDGRLSYGQIVLLILFTWLWATPFSVLPLFQIWGRYQPEGFLTTCSFDYLTNTDENRLFVRTIFVWSYVIPMTMILVSYYKLFTHVRVHEKMLAEQAKKMNVKSLSANANADNMSVELRIAKAALIIYMLFILAWTPYSVVALIGCFGEQQLITPFVSMLPCLACKSVSCLDPWVYATSHPKYRLELERRLPWLGIREKHATSGTSGGQESVASVSGDTLALSVQN
>Drosophila_melanogaster_Rh6
MASLHPPSFAYMRDGRNLSLAESVPAEIMHMVDPYWYQWPPLEPMWFGIIGFVIAILGTMSLAGNFIVMYIFTSSKGLRTPSNMFVVNLAFSDFMMMFTMFPPVVLNGFYGTWIMGPFLCELYGMFGSLFGCVSIWSMTLIAYDRYCVIVKGMARKPLTATAAVLRLMVVWTICGAWALMPLFGWNRYVPEGNMTACGTDYFAKDWWNRSYIIVYSLWVYLTPLLTIIFSYWHIMKAVAAHEKAMREQAKKMNVASLRNSEADKSKAIEIKLAKVALTTISLWFFAWTPYTIINYAGIFESMHLSPLSTICGSVFAKANAVCNPIVYGLSHPKYKQVLREKMPCLACGKDDLTSDSRTQATAEISESQA
>Drosophila_melanogaster_Rh7
MEAIIMTTLPNLTTDAGDSSFWLTGALSLSEMLANSSHSHSTGSTTSTAGSSATESSAVNVGKDHDKHVNDSVSTGLSNYSNYPSYIHYRDKYDLSYIAKVNPFWLQFEPPKSSTFLIMAALYCLISVVGCVGNAFVIFMFANRKSLRTPANILVMNLAICDFLMLIKCPIAIYNNIKEGPALGDIACRLYGFVGGLSGTCAIGTLTAIALDRYNVVVHPLQPLRRCSRLRSYLIILLIWCYSFLFAVMPALDIGLSVYVPEGFLTTCSFDYLNKEMPARIFMALFFVAAYCIPLTSIVYSYFYILKVVFTASRIQSNKDKAKTEQKLAFIVAAIIGLWFLAWSPYAIVAMMGVFGLERHITPLGSMIPALFCKTAACVDPYLYAATHPRFRVEVRMLFYGRGVLRRVSTTRSSYMTRSRSSFTHRLRTSTTGEGGMGDHRMENYLMNNNLMMVPEETEENEEIVVVAEINNSISSVMEQSKF
>Apis_mellifera_AmLop1
MIAVSGPSYEAFSYGGQARFNNQTVVDKVPPDMLHLIDANWYQYPPLNPMWHGILGFVIGMLGFVSAMGNGMVVYIFLSTKSLRTPSNLFVINLAISNFLMMFCMSPPMVINCYYETWVLGPLFCQIYAMLGSLFGCGSIWTMTMIAFDRYNVIVKGLSGKPLSINGALIRIIAIWLFSLGWTIAPMFGWNRYVPEGNMTACGTDYFNRGLLSASYLVCYGIWVYFVPLFLIIYSYWFIIQAVAAHEKNMREQAKKMNVASLRSSENQNTSAECKLAKVALMTISLWFMAWTPYLVINFSGIFNLVKISPLFTIWGSLFAKANAVYNPIVYGISHPKYRAALFAKFPSLACAAEPSSDAVSTTSGTTTVTDNEKSNA
>Apis_mellifera_AmLop2
MDTLNITTSFFIEVMPSNISTLTTTGPQFARQLMRFNNQTVVSKVPEEMLHLIDLYWYQFPPLDPLWHKILGLVMIILGIMGWCGNGVVVYVFIMTPSLRTPSNLLVVNLAFSDFIMMGFMCPPMVICCFYETWVLGSLMCDIYAMVGSLCGCASIWTMTAIALDRYNVIVKGMSGTPLTIKRAMLQILGIWLFGLIWTILPLVGWNRYVPEGNMTACGTDYLSQDWTFKSYILVYSFFVYYTPLFTIIYSYYFIVSAVAAHEKAMKEQAKKMNVTSLRSGDNQNTSAEAKLAKVALTTISLWFMAWTPYLVINYIGIFNRSLITPLFTIWGSLFAKANAIYNPIVYGISHPKYRAALKEKLPFLVCGSTEDQTAATAGDKASEN
>Apis_mellifera_AmBLop
MLLHNKTLAGKALAFIAEEGYVPSMREKFLGWNVPPEYSDLVHPHWRAFPAPGKHFHIGLAIIYSMLLIMSLVGNCCVIWIFSTSKSLRTPSNMFIVSLAIFDIIMAFEMPMLVISSFMERMIGWEIGCDVYSVFGSISGMGQAMTNAAIAFDRYRTISCPIDGRLNSKQAAVIIAFTWFWVTPFTVLPLLKVWGRYTTEGFLTTCSFDFLTDDEDTKVFVTCIFIWAYVIPLIFIILFYSRLLSSIRNHEKMLREQAKKMNVKSLVSNQDKERSAEVRIAKVAFTIFFLFLLAWTPYATVALIGVYGNRELLTPVSTMLPAVFAKTVSCIDPWIYAINHPRYRQELQKRCKWMGIHEPETTSDATSAQTEKIKTDE
>Apis_mellifera_AmUVop
MSNDSIHWEARYLPAGPPRLLGWNVPAEELIHIPEHWLVYPEPNPSLHYLLALLYILFTFLALLGNGLVIWIFCAAKSLRTPSNMFVVNLAICDFFMMIKTPIFIYNSFNTGFALGNLGCQIFAVIGSLTGIGAAITNAAIAYDRYSTIARPLDGKLSRGQVILFIVLIWTYTIPWALMPVMGVWGRFVPEGFLTSCSFDYLTDTNEIRIFVATIFTFSYCIPMILIIYYYSQIVSHVVNHEKALREQAKKMNVDSLRSNANTSSQSAEIRIAKAAITICFLYVLSWTPYGVMSMIGAFGNKALLTPGVTMIPACTCKAVACLDPYVYAISHPKYRLELQKRLPWLELQEKPISDSTSTTTETVNTPPASS
>Apis_mellifera_Pteropsin
MSLNRSTMEHVIYEDQVSPVMYIGAAIALGFIGFFGFTANLLVAIVIVKDAQILWTPVNVILFNLVFGDFLVSIFGNPVAMVSAATGGWYWGYKMCLWYAWFMSTLGFASIGNLTVMAVERWLLVARPMQALSIRHAVILASFVWIYALSLSLPPLFGWGSYGPEAGNVSCSVSWEVHDPVTNSDTYIGFLFVLGLIVPVFTIVSSYAAIVLTLKKVRKRAGASGRREAKITKMVALMITAFLLAWSPYAALAIAAQYFNAKPSATVAVLPALLAKSSICYNPIIYAGLNNQFSRFLKKIFDARGSRTAVPDSQHTALTALNRQEQRK
>Tribolium_castaneum_Green
MSVMGEPNFIAWAAQRSGYGGGNLTVVDKVLPDMLHLVDAHWYQFPPMNPLWHGILGFVIGVLGFVSIVGNGMVIYIFSSTKALRTPSNLLVVNLAFSDFLMMLCMSPAMVINCYNETWVLGPLVCELYGMSGSLFGCASIWTMTFIALDRYNVIVKGLSAQPLTKKGAMLRILIIWVFSTLWTIAPFFGWNRYVPEGNMTACGTDYLTKDWVSRSYILVYAVWVYFVPLFTIIYSYWFIVQAVAAHEKSMREQAKKMNVASLRSSEAAQTSAECKLAKIALMTITLWFFAWTPYLVTNFTGIFEGAKISPLATIWCSLFAKANAVYNPIVYGISHPKYRQALQKKFPSLVCAGEPDDTTSTASGVTNVTTDEKPATA
>Tribolium_castaneum_UV
MYVVHPFKIIRNKVTILRTMETMANHLGWNVPKDELIHIPQHWLVYPEPEASMHFLLALIYIGFFIMATIGNGLVIWIFSTSKSLRTASNMFVVNLAICDFAMMIKTPIFIYNSFYRGFALGHLGCQIFAFIGSLSGIGAGMTNACIAYDRYTTITRPFDGKITRTKALVMIIFVWGYTIPWAVMPLLEIWGRFAPEGFLTACSFDYLTDTFDNHMFVTSIFICSYVIPMSMIIYFYSQIVSKVFSHEKALREQAKKMNVESLRSNQSQQASQSAELRIAKAAIAICSLFVASWTPYAVLALIGAFGDQSLLTPGVTMVPACACKFVACLDPYVYAISHPKYRLELQKRLPWLAIKETAASETQSTTTENTTTQSATTTT
>Acyrthosiphon_pisum_LW
MLNKIGSHYERQENWVAEGGFGNETVVDRVPADMMHLIDPSWYQFPPMESMWYKWLGVTIFFLGILSVVGNGMVIYIFTCTKNLRTPSNLLIVNLAFSDFCLMFTMCPAMVWNCFYETWMFGPFACELYAMFGSLFGVTSIWTMVFIALDRYNVIVKGLSAKPMTTKLALLQIFCIYLHGLFWTLTPFFGWSRYVPEANMTACGTDYLTLAWHSRSYVLVYAIFAYYLPLLVIIYAYYFIVKAVASHEKSMREQAKKMNVSSLRSGDQSNTSAEFKLAKVALMTISLWFMAWTPYMVINFAGIFQLMTIDPLFTIWGSVFAKANAVYNPIVYAISHPKYRLALDKKFPCLVCGKLEDDRSDSKSVASAQTTISEDKV
>Acyrthosiphon_pisum_UV_A
MDFNRSVSRPLSQLGSSFMENEEELQLMGWNLTPEDLTHIPEHWLSYPEVRSLYHYILAFSYTILFCLGVIGNGLVLWIFCVSKPLRTPSNLFVLNLALCDFSMVLVLPILIYDSIDHKYPGHLQCQIFALCGSISGIGAGATNAAIAYDRYSTIAKPFEGRMTYGKALILIICIWIYVLPWCLLPLTEKWNRFVPEGFLTSCSFDYLTPTEETKAFVGTMFVICYVIPMSFIIYFYSQIVCHVFNHEKALREQAKKMNVESLRSNQDANAQSAEVRIAKAAITICFLFVAAWTPYAVVAMIGAFGDQSLLTPIASMLPAVFAKTVACFDPYVYAISHPKYRLELSKRVPCLGITEKPLATSDTQSITTAA
>Acyrthosiphon_pisum_UV_B
MSPTLIMDFNRTVSRPLAQLGLMENEVGETHLLGWNLQAEDLIHIPEHWLKYQEPSSLQHYYLAFMYTIFMFVALFGNGLVIWVFCVAKPLRTPSNIFVINLALCDFVMMAKAPIFILGSINRGYQGHFLCQLFGTAGAFSGIGASATNAAIAYDRFSTIAKPFDGRMTYGRAFFLIICIWTYTLPWGLLPLTEKWNRYVPEGYLTSCTFDYLSPTDETRAFVGIMFVICYVIPVSLVIFFYSQIVSHVFNHEKALREQAKKMNVESLRSNQDANAQSAEVRIAKAAITICCLFIASWTPYAVVAMIGAFGDRSLLTPGITMIPAIFCKTVACFDPYVYAISHPRYRLELSKRVPCLGISEKPPPTASETQSTTTAA
>Acyrthosiphon_pisum_Rh7-likeA
MSNYTEEIVVMSDFKTKYPIDTWKEHGFYTDDYMKLINSHWFKFMPPNATSHYILGFLYSVIMVLGCFGNSLVIFMYIKCKSLQTPANVLIMNLAVSDFIMLAKTPVFIYNSFYQGPTLGKLGCQIYGFFGGLTGTVSIMTLAAISLDRYYVIVHPLNAAVKTTKQRARVWIGLIWIYGFLFSIIPVMDLGYNRYVPEGYLTSCSFDYLSDDNQEKGFILVFFTAAWCIPFTTISYCYIKILRAVWMTSEMAASRFGQEEEKRKTEIRLGYVVVGVIMLWFVSWTPYAMVALLGVFDRKDYITPLSSMIPAVLCKAASCMDPWIYAITHPRFKNELTKLMSRKKTRKLERDYGMKKNWGGQSYSNKSGAGLRNLSSSEDECVEEVIVVIDPDDKKMKRQGSTSSHKTEETKALETKFPPTRQESLKYMPPSWYKLPRTTSKSSIMLDPKLTGDDNNK
>Acyrthosiphon_pisum_Rh7-likeB
MIDFKTKYPVNLWKDHGLYTDDYIKLINSHWLKFMPPNPTSHYVLGLLYTVIMVFGCTGNSLVIFMYFKCRSLQTPANMLIINLAVSDFIMLAKASVFIYNSYYLGPALGKLGCQVCGFLGGLTGTVSIMTLAAISLDRYYVIVCPLKAAVKTTKQRARIWIGLIWIYGFSFSIVPVLDLGYSRYVSEGYLTSCSFDYLSDNDQDKRFILVFFTAAWCIPFTIILYCYVNILMAVWMTTEIVTSRVGQQEEKRKTDIRLGYMVIGALALWFVSWTPYAVVALLGVFDLKEYISPLSSMIPALFCKAASCTDPWFYAITHPRFKKELMKLLTKSKSRKLVRNYGMKKGWVGSHLNKNGSVDFDNCLKTEYKEENTTIFMLESDDNNLHCQGSTSGHKTESTKEPETKFTASASQETLKYMLPS
>Megoura_viciae_LW
MLNKIGSHYERQESNWVAEGGFGNETVVDRVPADMMHLIDPSWYQFPPMESMWYKWLGVTIFFLGILSVVGNGMVIYIFTCTKNLRTPSNLLIVNLAFSDFCLMFTMCPAMVWNCFYETWMFGPFACELYAMFGSLFGVTSIWTMVFIALDRYNVIVKGLSAKPMTTKLALLQIFCIYLHGLFWTLTPFFGWSRYVPEANMTACGTDYLTLAWHSRSYVLVYAIFAYYLPLLVIIYAYYFIVKAVASHEKSMREQAKKMNVSSLRSGDQSNTSAEFKLAKVALMTISLWFMAWTPYMVINFAGIFQLITIDPLFTIWGSVFAKANAVYNPIVYAISHPKYRLALDKKFPCLVCGKLEDDRSDSKSVASAQTTISEDKV
>Megoura_viciae_UV_A
MDFNRSVSRPLSQLGSSFMENEDELQLMGWNLTPEDLTHIPEHWLSYPEVRSLYHYILAFSYTILFCIGVIGNGLVLWIFCVSKPLRTPSNLFVLNLALCDFSMVLVLPILIYDSIDHKYPGHLQCQIFALCGSISGIGAGATNAAIAYDRYSTIAKPFEGRMTYGKALILIICIWIYVLPWCLLPLTEKWNRFVPEGFLTSCSFDYLTPTEETKAFVGTMFVICYVIPMSFIIYFYSQIVCHVFNHEKALREQAKKMNVESLRSNQDANAQSAEVRIAKAAITICFLFVAAWTPYAVVAMIGAFGDQSLLTPIASMLPAVFAKTVACFDPYVYAISHPKYRLELSKRVPCLGITEKPPAASDTQSITTAA
>Schistocerca_gregaria_Lo1
MASASLISEPSFSAYWGGSGGFANQTVVDKVPPEMLYLVDPHWYQFPPMNPLWHGLLGFVIGVLGVISVIGNGMVIYIFSTTKSLRTPSNLLVVNLAFSDFLMMFTMSAPMGINCYYETWVLGPFMCELYALFGSLFGCGSIWTMTMIALDRYNVIVKGLSAKPMTNKTAMLRILFIWAFSVAWTIMPLFGWNRYVPEGNMTACGTDYLTKDWVSRSYILVYSFFVYLLPLGTIIYSYFFILQAVSAHEKQMREQRKKMNVASLRSAEASQTSAECKLAKVALMTISLWFFGWTPYLIINFTGIFETMKISPLLTIWGSLFAKANAVFNPIVYGISHPKYRAALEKKFPSLACASSSDDNTSVASGATTVSDEKSEKSASA
>Schistocerca_gregaria_Lo2
MVNTTDFYPVPAAMAYESSVGLPLLGWNVPTEHLDLVHPHWRSFQVPNKYWHFGLAFVYFMLMCMSSLGNGIVLWIYATTKSIRTPSNMFIVNLALFDVLMLLEMPMLVVSSLFYQRPVGWELGCDIYAALGSVAGIGSAINNAAIAFDRYRTISCPIDGRLTQGQVLALIAGTWVWTLPFTLMPLLRIWSRFTAEGFLTTCSFDYLTDDEDTKVFVGCIFAWSYAFPLCLICCFYYRLIGAVREHEKMLRDQAKKMNVKSLQSNADTEAQSAEIRIAKVALTIFFLFLCSWTPYAVVAMIGAFGNRAALTPLSTMIPAVTAKIVSCIDPWVYAINHPRFRAEVQKRMKWLHLGEDARSSKSDTSSTATDRTVGNVSASA
>Gryllus_bimaculatus_GreenA
MDNILALTPSLLQPKAPEAWQQVSNVTVVDNVPPDMLHLIDAHWYQFPPLNPLWHAILGFMIGCLGFVSWMGNGVVIYIFSTTKGLRTPSNLLVVNLAFSDFLMMVVMSPPMVVNCFYETWVLGELMCQIYGMCGSLFGCASIWTMTMIAMDRYNVIVKGLAGKPLTIKTALLRIIVVWLFALAWTIAPLFGWNRYVPEGNMTACGTDYLNKDWFSRSYILVYSVFVYYLPLFTIIYSYYFIVKAVAAHEKAMREQAKKMNVASLRSAENANTSAECKLAKVALMTISLWFMAWTPYLVINYMGVFQGANISPLATIWGSLFAKANAVYNPIVYGISHPKYRAALKEKLPCLVCGQTESPETTSQASAGTTNTNAAEKA
>Gryllus_bimaculatus_GreenB
MTVLPNEPHFSAYQWGSGGGMGGNITVVDKVLPEMMHMVDAYWYQFPPMNPLWHGLLGFVIGVLGVISVLGNGMVVYIFCSTKGLRTPSNLLVVNLAFSDFLMMLAMSPAMVINCYYETWVLGPLMCELYGMAGSLFGCGSIWTMTMIALDRYNVIVKGLSAKPMTNKTAALRILFVWVTSIAWTIMPFFGWNRYVPEGNMTACGTDYLTKTWQSRSYILVYSFFVYFAPLFTIIYSYFFIVQAVAAHEKAMREQAKKMNVASLRSADNANTSAECKLAKVALMTISLWFFAWTPYLVINYTGIFDGAKISPLATIWSSLFAKANAVYNPIVYGISHPKYRAALQKKFPSLACANAEDDTSSVASGATTCTEEKPSA
>Gryllus_bimaculatus_Blue
MNSTTSLGGAPIALPYESYVVQLLGWNIPAEHIELVHPHWRGYETPSKFWHFGFAFMYFCIMVMSCLGNGIVLWIFGTTKSLRTPSNMFVVNQALLDMLMMIEMPLFVLNSLFYQRPIGWEVGCDIYALLGSVSGIGSAINNAAIAYDRYRTIAFPLDGRLQFGHAMAFILGTWVWAMPFSLLPLLRVWGRYVPEGFLTTCSFDYLTDDEDTRVFTASIFVWSYAFPLCLIIFFYCKLFNQVRFHEKMLKDQARKMNVKSLQTNQDAEQKSVEIRIAKVAFTIFFLFLCSWTPYATVAMIGAFGNRALLTPMSTMIPALTAKIVSCIDPWIYAINHPRFRGELLRRAPWFGVKEINPSDVGSVTTDRTTTTGTTESVSA
>Gryllus_bimaculatus_UV
MELQGSNVSHLGVWRPEARLATRLLGWNVPAEELIHIPEHWLTFPEPEAFSHYLLGMLYVAFCAIALVGNGLVIWVFSSAKSLRTPSNVFVINLAICDFIMMLKTPIFIYNSFNLGFAMGQLGCQIFGFMGSISGIGAATTNACIAYDRYRVIARPFDSKMSIKGATMLVLLLWTYTLPWAIMPLLEVWGRFAPEGYLSSCSFDYLTDTPENNMFVLCIFICSYVIPMSLIIYFYSQIVSHVVNHEKSLKEQAKKMNVDSLRSNQQQNQTSAEIRIAKVAIGICFLFVASWTPYAVLALIGAFGNKTLLTPGVTMIPACTCKAVACLDPYVYAISHPRYRVELQKRLPWLCIKEQTASDASSVATTTSTNATTTTST
>Dianemobius_nigrofasciatus_LWop
MTVLPSEPRFSAYQWGSSGGVGNITVVDKVLPEMLHMVDAYWYQFPPMNPLWHGLLGFVIGVLGTISVIGNGMVIYIFCTTKSLRSPSNLLVVNLAFSDFLMMLCMSPAMVINCYYETWVLGPLLCELYGFAGSLFGCGSIWTMTMIALDRYNVIVKGLSAKPMTNKTAALRILFVWATSVGWTVAPMVGWNRYVPEGNMTACGTDYLTKSWQSRSYILIYSMFVYFLPLLTIIYSYFFIVQAVAAHEKAMREQAKKMNVASLRSAENANTSAECKLAKVALMTISLWFFAWTPYLVINYTGIFGSAKISPLATIWSSLFAKANAVYNPIVYGISHPKYRAALTKKFPSLACGASDDGTSSVASGATTCTEEKPSA
>Dianemobius_nigrofasciatus_BLop
MNSSVGLQGAPIALPYESYVAQMLGWNIPAEHIELVHSHWRGYEAPSKYWHYWFAFMYFCIMIMSCLGNGIVLWIFATTKSLRTPSNMFVVNQALLDLLMMIEMPMFVLNSLFYQRPIGWEMGCDIYALLGAVSGIGSAINNAAIAYDRYRTISFPLDGRLQFGHALAFIVGVWSWAMPFSLLPLLKVWGRYVPEGLLTTCSFDYLTDDEDTKVFTASIFTWSYAFPLCLIVFFYCKLFKQVRLHEKMLQEQARKMNVKSLQTNQDVAQKSVEIRIAKVAFTIFFLFLCSWTPYATVAMIGAFGNRALLTPMSTMIPALFSKIVSCIDPWIYAINHPRFRGELLKRAPWFGVEELKSSDVSSIGTDRTTATAAIETPAA
>Dianemobius_nigrofasciatus_UVop
MELQGSNVSNLSVWRPEARLATRLLGWNVPAEELIHIPEHWLTYPAPDAFSYYILGMLYVAFCFIALIGNGLVIWVFSSAKTLRTPSNIFVINLALYDFIMMLKTPIFIYNSFNLGFGLGQLGCQIFAFMGSVSGIGAAATNACIAYDRYRVIARPFDSKMSIKGATLLVLLVWMWALPWAILPLLEIWGRYAPEGYLTSCSFDYLTDTPENHMFVLCIFICSYVIPMSLIIYFYSQIVSHVVNHEKALKEQAKKMNVDSLRSNQQQNQTSAEIRIAKVAIGICFLFVASWTPYAVLALIGAFGNKALLTPGVTMIPACTCKAVACLDPYVYAISHPRYRAELQKRLPWLCIKEESASDTTSNATTTSTNAGATST
>Sphodromantis_spec_Opsin
MSLINEPSYSAYSWGGQGGYGNQTVVDKVLPEMLHLIDPHWYQFPPMNPLWHGLLGFVIGCLGFVSVVGNGMVIYIFSTTKGLRTPSNLLVVNLAFSDFLMMLSMSPPMVINCYYETWVLGPFMCELYALLGSLFGCGSIWTMVMIALDRYNVIVKGLAAKPMTNKTAMLRILGIWAMSIAWTVFPLFGWNRYVPEGNMTACGTDYLNKEWVSRSYILVYSVFVYFLPLATIIYSYWFIVQAVSAHEKQMREQAKKMNVASLRSAENANTSAECKLAKVALMTISLWFFAWTPYLVTDFSGIFEWGKISPLATIWCSLFAKANAVYNPIVYGISHPKYRAALNKKFPSLACASEPDDTASQASGATTVSDEKSASA
>Triops_granarius_RhA
MAAYTEAWNASEEILVRMARAVPSVAWGYPAGVSIADLVPSDMKTMVHSHWNKFPPVNPMWHYLLGMVYIILGTVSIAGNSLVISLFTKTKELRTPANMFVVNLAFSDLCMMITQFPMFVYNCFNGGMWLFGPFLCELYAATGAVFGLCSICTLACIAFDRYNLIVKGMSGPKMTSKRATILIAFCWAYAIGWSLPPFFGWGRYIPEGILDSCSFDYLTRDSSTKSFGLCLFFFDYVTPLSIIVFAYFHIVRAIFEHEKILREQAKKMNVTSLRSNADQNAQSAEIRIAKVALINISLWVAMWTPYATIVLQGLLGNQENITPLVSILPALIAKSASIYNPVIYAISHPRYRVALQQKLPWFCIHEEEKKPISDTDSAKTEASSS
>Triops_granarius_RhB
MSSGVFNSTDPIALARVSAGSNAHQQVGYNILIKTDGLSVRDVAPLDMHHLLHSHWDAYPPADPRIHYLLGMLYFFLGIAACMGNVLVLHIFGKHKNLRSPTNTLLMNLAFCDLMIFIGLYPEMLGNIFMNDGTWMWGDVACRIHAWFGLVFGFGQMQTLMYMSIDRYNVIVKGLSAQPLTYKKVTQWLAQVWIVSLFWGTAPFFGFGNFALDGILNTCSFDYFSRDMLSMSYIVSACVWAYVIPLIVIIFCYTFIVRAVFEHEETLRQQAAKMNVTSLRSSANSEDTSAEFRIAKIAMINVCLWLWAWSPFTIVSFIGIFGNQAIITPYLSSLPVILAKTSSVYNPIVYALSHPRYQAALKEEFAWLCVKTNSGNSGSSDTKSSVTMESSQPA
>Triops_granarius_RhC
MAFLQNQTHDGTSPSFSFYRTSERVMLGQYTPKDYMDYVHPHWQTFEAPNPFLHYLLGVLYIGFMFCALVGNGVVIWIFSSAKSLRTPSNMFVINLAVLDFIMMMKTPVFIVNSFNEGPIWGKFGCDMFALMGSYSGIGGAMTNAAIAFDRYRTIARPFDGKLSRGKVLTICAGIWLWATPFSLMPLFGIWGRFVPEGFLTTCSFDYMTETSSIRWFVGCVFTYSYIIPLGLIVYYYSKIVGHVQEHERILREQARKMNVESLRSGRDHQEKSAEIRIAKVAIGLSLMFVVAWTPYALVALIAAFGNRAVLTPLVSMIPACCCKAVACIDPWIYAINHPRYRLELQKRMPWFCVHEPEPEIIDNSSAITEKTST
>Triops_granarius_RhD
MANASHYEALQQEFNPWALPESFTLYAYAPEDVRAFLHPHWHNFPATHPAIYYLFGLVYLVLGVTSVGGNYLVLRIFTKFQELRRPSNVLVINLALSDMLLMLTLFPECVYNFLSGGPWRFGDLGCQIHAFCGALFGYNQITTLVFISYDRFNVIVRGMGGTPLTYARVSAMVAFSWLWATGWSVAPLVGWGGYALDGMLGTCSFDYVTRTWNNRSHILAATAFMWVIPVLIIAGCYWFIVQAVFKHEAELKAQAKKMNVASLRSNADQQQVSAEIRIAKVAITNVVLWLSAWTPFMVISNLGIWADPQQVTPLVSSLPVLLSKTSCSYNPLVYAISHPKYRECLKTLVPWICIVLPNDRRGGDNVSSSSSRTEASGKAETVDA
>Triops_granarius_RhE
MMHNFSEPRYEAQVVRYGDFAPGVSVRDMAPENVRYMVHLHWEKFPPPDPRVHTALGALYLIMGVMSAVGNVLVLYIFGKYKSLRSPTNVLVMNLAFCDLGLFVGLYPELLGNIFINNGPWMWGDVACKIHAWCGLAFGFGQMQTLMFVSMDRYYVIVKGLKAPPLTYWKVSVWLAMVWIVSIFWATSPFFGFGNLSVDGLLNTCSYDYYTRDLPTVAYIVGSCVHAYVLPLAVIIFCYSYIVQAVFHHERQLREQAAKMNVASLRSSGGKQDEMSAEFRIAKIALINCCLWLWAWTPFTVISFMGVLHDDQSIINPYVSSLPVLLAKTSAVYNPIVYGLSHPKFQQCLREEFGWNIGLPKKKDNDSKSVTSVETAMT
>Hasarius_adansoni_Rh1
MLPHAAKMAARVAGDHDGRNISIVDLLPEDMLPMIHEHWYKFPPMETSMHYILGMLIIVIGIISVSGNGVVMYLMMTVKNLRTPGNFLVLNLALSDFGMLFFMMPTMSINCFAETWVIGPFMCELYGMIGSLFGSASIWSLVMITLDRYNVIVKGMAGKPLTKVGALLRMLFVWIWSLGWTIAPMYGWSRYVPEGSMTSCTIDYIDTAINPMSYLIAYAIFVYFVPLFIIIYCYAFIVMQVAAHEKSLREQAKKMNIKSLRSNEDNKKASAEFRLAKVAFMTICCWFMAWTPYLTLSFLGIFSDRTWLTPMTSVWGAIFAKASACYNPIVYGISHPKYRAALHDKFPCLKCGSDSPKGDSASTVAESEKAGE
>Hasarius_adansoni_Rh2
MVPRDVLGLHLPNNLGGPLPHDNSYYPYLRNATVVDTVPKEILHMIHDHWYQFAPLNPLWHSLLGIAMIILGIVSVIGNGMVIYLMSTTKSLKTPTNMLIVNLAFSDFCMMAFMMPTMAANCFAETWILGPLMCEIYGMAGSLFGCVSIWSMVMIAFDRYNVIVRGMSAEPLTTKKAAAQIFFIWTWATTWTLFPFFGWSRYVPEGNMTSCTVDYLTEDLKSSSYVLIYGCAVYFTPLFTLIYNYTFIVRSVSIHENNLREQAKKMNVSSLRANADQQKQSAECRLAKIALMTVGLWFIAWTPYLSIAWSGIFSSRKHLTPLATIWGAVFAKAVAVYNPIVYGISHPKYRAALFEKFPSLACTTESDVTDNKSEVTLVTDEKPPKTQEA
>Hasarius_adansoni_Rh3
MLNNTALQPAVLDDIGPPSWCYETRFNGWNAAPDILVPDYWKQFRAPAPYLHYILGCLYICLMSVALIGNAIVIYIFSVSKSLRTPTNMFVIGLAMADLLMMSKTPVFIYNCFHLGPVFGQLGCDIYAIVGTYSGIGSAFCNAVIAYDRYRVIVHPFSKSGMTMTKAIAILVIVYLYITPFAILPALKIWSRFVPEGFLTSCSSDFYMQDFNGRSYIVGTWFFGWFIPVAAIIFFYAQIFLAVKDHEEKIKEQARKMNVDSFRSNEALKNSSAEVRIAKTAMCVVLLFLTSWVPYILVAFIAGFSDPKLKRVTPVISMIPAMTIKGSACFDPFFYALSHPRYRLELQNKLPWLCINEKAEASGPADDSVSKTTEHVA
>Limulus_polyphemus_Opsin1
MANQLSYSSLGWPYQPNASVVDTMPKEMLYMIHEHWYAFPPMNPLWYSILGVAMIILGIICVLGNGMVIYLMMTTKSLRTPTNLLVVNLAFSDFCMMAFMMPTMTSNCFAETWILGPFMCEVYGMAGSLFGCASIWSMVMITLDRYNVIVRGMAAAPLTHKKATLLLLFVWIWSGGWTILPFFGWSRYVPEGNLTSCTVDYLTKDWSSASYVVIYGLAVYFLPLITMIYCYFFIVHAVAEHEKQLREQAKKMNVASLRANADQQKQSAECRLAKVAMMTVGLWFMAWTPYLIISWAGVFSSGTRLTPLATIWGSVFAKANSCYNPIVYGISHPRYKAALYQRFPSLACGSGESGSDVKSEASATTTMEEKPKIPEA
>Limulus_polyphemus_Opsin2
MANQLSYSSLGWPYQPNASVVDTMPKEMLYMIHEHWYAFPPMNPLWYSILGVAMIILGIICVLGNGMVIYLMMTTKSLRTPTNLLVVNLAFSDFCMMAFMMPTMASNCFAETWILGPFMCEVYGMAGSLFGCASIWSMVMITLDRYNVIVRGMAAAPLTHKKATLLLLFVWIWSGGWTILPFFGWSRYVPEGNLTSCTVDYLTKDWSSASYVIIYGLAVYFLPLITMIYCYFFIVHAVAEHEKQLREQAKKMNVASLRANADQQKQSAECRLAKVAMMTVGLWFMAWTPYLIIAWAGVFSSGTRLTPLATIWGSVFAKANSCYNPIVYGISHPRYKAALYQRFPSLACGSGESGSDVKSEASATMTMEEKPKSPEA
>Limulus_polyphemus_Opsin5
MSTGSYFIGNSTAPRSSGWWSYDPGLSVRDTAPENIKHLISDHWSKFPAVNPMWHYLLGLIYIVLGIASLTGQSVVLYLFAKTKPLRTPANMLIVNLAFSDFMMMITQFPVFIINCLGGGAWQLGPLLCEITGFAGGLFGYGSIVTLAVISIDRYNVIVRGFSASPLTHARSAVFILVIWAWTLGWALPPFFGWGRYVPEGILNSCSFDYLTRDWATVSYIMGCWICEYALPLMVIIYCYIFIVKAVCDHERHLREQAKKMNVASLRSNVDTQKASAEMRIAKVALVNVLLWVVSWTPYAAIAMIGIAGDQMLITPLRSALPALAGKAASVYNPIVYAISHPKFRLAMQKEIPCCCINEPQPQSDTSSEMSTKTSVATVNGEDSTAGGTTNN
>Euprymna_scolopes_Eye_opsin
MGRDIPDNETWWYNPSIVVHPHWREFDQVPDAVYYGLGIFIGICGIIGCGGNGIVIYLFTKTKSLQTPANMFIINLAFSDFTFSLVNGFPLMTISCFLKKWVFGHAACKVYGFIGGIFGLMSIMTMAMISIDRYNVIGRPMAASKHMSHRRAFIMIIFVWLWSVLWAIGPIFGWGAYTLEGVLCNCSFDYITRDYATRSNIICMYVFAFCFPIIIILFCYFNIVMSVSNHEKEMAAMAKRLNAKELRKAQAGASAEMKLAKISIVIVTQFLLSWSPYAIVALLAQFGPLEWVTPYAAQLPVMFAKASAIHNPMIYSVSHPKFREAISNTFPWILTCCTFDEKETEDDRDAEAEIPASEQTQETSPTDAAQVKEMMAMMQKMQAQQAQQQAAYPPQGYPPQGYPPPPQGYPPQGYPPQGAYPPQGYPPPQGAPPQAAPPEGVDNQAYQA
>Danio_rerio_MelanopsinA
MMSGAAHSVRKGISCPTQDPNCTRIVESLSAWNDSVMSAYRLVDLPPTTTTTTSVAMVEESVYPFPTVDVPDHAHYTIGAVILTVGITGMLGNFLVIYAFSRSRTLRTPANLFIINLAITDFLMCATQAPIFFTTSMHKRWIFGEKGCELYAFCGALFGICSMITLMVIAVDRYFVITRPLASIGVLSQKRALLILLVAWVYSLGWSLPPFFGWSAYVPEGLLTSCTWDYMTFTPSVRAYTMLLFIFVFFIPLIVIIYCYFFIFRSIRTTNEAVGKINGDNKRDSMKRFQRLKNEWKMAKIALIVILMYVISWSPYSTVALTAFAGYSDFLTPYMNSVPAVIAKASAIHNPIIYAITHPKYRLAIAKYIPCLRLLLCIPKRDLHSFHSSLMSTRRSTVTSQSSDMSGRFRRTSTGKSRLSSASDSESGWTDTEADLSSMSSRPASRQVSCDISKDTAEMPDFKPCNSSSFKSKLKSHDSGIFEKSSSDVDDVSVAGIIQPDRTLTNAGDITDVPISRGAIGRIPSIVITSESSSLLPSVRPTYRISRSNVSTVGTNPARRDSRGGVQQGAAHLSNAAETPESGHIDNHRPQYL
